# Supplementary material for: Multiple ciliary localization signals control INPP5E ciliary targeting
Source: eLife. 2022 Sep 5;11:e78383. doi: 10.7554/eLife.78383 (PMC9444247; doi:10.7554/eLife.78383)
Supplement: Figure 7—figure supplement 1—source data 4. [file elife-78383-fig7-figsupp1-data4.zip]

Archive with 1 entries (1 files):
- Figure 7-figure supplement 1-Source Data 4.Tif
